# Supplementary material for: SARS-CoV-2 viral proteins trigger pain via TLR2/4-MyD88 pathway
Source: Front Mol Neurosci. 2025 Jun 16;18:1163636. doi: 10.3389/fnmol.2025.1163636 (PMC12206785; doi:10.3389/fnmol.2025.1163636)
Supplement: Supplementary Figure S1 — SARS-CoV-2 envelope protein (S2E) and SARS-CoV-2 spike protein receptor binding domain (S2S-RBD) induced mechanical and thermal pain without sex differences. (A, B) The time course of withdrawal frequency in 0.4 g von Frey test and withdrawal latency to thermal radiation for male and female mice receiving intravenous injection of SARS-CoV-2 spike protein (S2S) (5 μg in 200 μL PBS). (C, D) The time course of withdrawal frequency in 0.4 g von Frey test and withdrawal latency to thermal radiation for male and female mice receiving intravenous injection of SARS-CoV-2 envelope protein (S2E) (5 μg in 200 μL PBS). (E, F) The time course of withdrawal frequency in 0.4 g von Frey test and withdrawal latency to thermal radiation for male and female mice receiving intravenous injection of SARS-CoV-2 membrane protein (S2M) (5 μg in 200 μL PBS). N = 8 in each group, Two-Way ANOVA, n.s., no significance, P > 0.05. [file Data_Sheet_1.zip › supplementary data/Table S1.XLSX]

## Sheet: Figure 1
1A
ANOVA table	SS	DF	MS	F (DFn, DFd)	P value
Time x Column Factor	5250	15	350	F (15, 140) = 5.122	P<0.0001
Time	4150	5	830	F (5, 140) = 12.15	P<0.0001
Column Factor	4575	3	1525	F (3, 28) = 17.92	P<0.0001
Subject	2383	28	85.12	F (28, 140) = 1.246	P=0.2031
Residual	9567	140	68.33
Multiple comparisons
	items	Mean difference	Adjusted P Value
Base	Vehcle vs. S2M	0	>0.9999
	Vehcle vs. S2E	2.5	>0.9999
	Vehcle vs. S2S-RBD	1.25	>0.9999
1h	Vehcle vs. S2M	-1.25	>0.9999
	Vehcle vs. S2E	-21.25	<0.0001
	Vehcle vs. S2S-RBD	-26.25	<0.0001
4h	Vehcle vs. S2M	-1.25	>0.9999
	Vehcle vs. S2E	-17.5	0.0003
	Vehcle vs. S2S-RBD	-21.25	<0.0001
8h	Vehcle vs. S2M	-2.5	>0.9999
	Vehcle vs. S2E	-6.25	0.8411
	Vehcle vs. S2S-RBD	-22.5	<0.0001
12h	Vehcle vs. S2M	0	>0.9999
	Vehcle vs. S2E	-1.25	>0.9999
	Vehcle vs. S2S-RBD	0	>0.9999
24h	Vehcle vs. S2M	-2.5	>0.9999
	Vehcle vs. S2E	-1.25	>0.9999
	Vehcle vs. S2S-RBD	-3.75	>0.9999
1B
ANOVA table	SS	DF	MS	F (DFn, DFd)	P value
Time x Column Factor	138.1	15	9.207	F (15, 140) = 4.136	P<0.0001
Time	137.4	5	27.48	F (5, 140) = 12.34	P<0.0001
Column Factor	166.7	3	55.57	F (3, 28) = 46.31	P<0.0001
Subject	33.6	28	1.2	F (28, 140) = 0.5390	P=0.9710
Residual	311.7	140	2.226
Multiple comparisons
	items	Mean difference	Adjusted P Value
Base	Vehcle vs. S2M	0.1625	>0.9999
	Vehcle vs. S2E	-0.3375	>0.9999
	Vehcle vs. S2S-RBD	0.6625	>0.9999
1h	Vehcle vs. S2M	0.2375	>0.9999
	Vehcle vs. S2E	3.75	<0.0001
	Vehcle vs. S2S-RBD	4.213	<0.0001
4h	Vehcle vs. S2M	-0.7375	>0.9999
	Vehcle vs. S2E	3.488	<0.0001
	Vehcle vs. S2S-RBD	3.625	<0.0001
8h	Vehcle vs. S2M	-1.088	0.7866
	Vehcle vs. S2E	0.525	>0.9999
	Vehcle vs. S2S-RBD	2.088	0.0245
12h	Vehcle vs. S2M	-0.8	>0.9999
	Vehcle vs. S2E	0.525	>0.9999
	Vehcle vs. S2S-RBD	0.875	>0.9999
24h	Vehcle vs. S2M	0.1625	>0.9999
	Vehcle vs. S2E	0.05	>0.9999
	Vehcle vs. S2S-RBD	0.075	>0.9999
1C
ANOVA table	SS	DF	MS	F (DFn, DFd)	P value
Time x Column Factor	4206	15	280.4	F (15, 140) = 3.974	P<0.0001
Time	3481	5	696.3	F (5, 140) = 9.867	P<0.0001
Column Factor	3713	3	1238	F (3, 28) = 17.15	P<0.0001
Subject	2021	28	72.17	F (28, 140) = 1.023	P=0.4435
Residual	9879	140	70.57
Multiple comparisons
	items	Mean difference	Adjusted P Value
Base	Vehcle vs. S2M	2.5	>0.9999
	Vehcle vs. S2E	3.75	>0.9999
	Vehcle vs. S2S-RBD	3.75	>0.9999
1h	Vehcle vs. S2M	2.5	>0.9999
	Vehcle vs. S2E	-16.25	0.001
	Vehcle vs. S2S-RBD	-23.75	<0.0001
4h	Vehcle vs. S2M	3.75	>0.9999
	Vehcle vs. S2E	-13.75	0.0079
	Vehcle vs. S2S-RBD	-17.5	0.0003
8h	Vehcle vs. S2M	5	>0.9999
	Vehcle vs. S2E	-2.5	>0.9999
	Vehcle vs. S2S-RBD	-12.5	0.0205
12h	Vehcle vs. S2M	0	>0.9999
	Vehcle vs. S2E	-1.25	>0.9999
	Vehcle vs. S2S-RBD	-2.5	>0.9999
24h	Vehcle vs. S2M	-2.5	>0.9999
	Vehcle vs. S2E	0	>0.9999
	Vehcle vs. S2S-RBD	-3.75	>0.9999
1D
ANOVA table	SS	DF	MS	F (DFn, DFd)	P value
Time x Column Factor	114.9	15	7.658	F (15, 140) = 4.101	P<0.0001
Time	88.71	5	17.74	F (5, 140) = 9.502	P<0.0001
Column Factor	219.8	3	73.28	F (3, 28) = 30.60	P<0.0001
Subject	67.05	28	2.394	F (28, 140) = 1.282	P=0.1750
Residual	261.4	140	1.867
Multiple comparisons
	items	Mean difference	Adjusted P Value
Base	Vehcle vs. S2M	0.0625	>0.9999
	Vehcle vs. S2E	0.425	>0.9999
	Vehcle vs. S2S-RBD	0.8875	>0.9999
1h	Vehcle vs. S2M	0.825	>0.9999
	Vehcle vs. S2E	4.038	<0.0001
	Vehcle vs. S2S-RBD	5	<0.0001
4h	Vehcle vs. S2M	-0.175	>0.9999
	Vehcle vs. S2E	3.363	<0.0001
	Vehcle vs. S2S-RBD	3.625	<0.0001
8h	Vehcle vs. S2M	0	>0.9999
	Vehcle vs. S2E	1.488	0.2089
	Vehcle vs. S2S-RBD	3.55	<0.0001
12h	Vehcle vs. S2M	-0.0625	>0.9999
	Vehcle vs. S2E	0.825	>0.9999
	Vehcle vs. S2S-RBD	1.625	0.1278
24h	Vehcle vs. S2M	0.4125	>0.9999
	Vehcle vs. S2E	0.9125	>0.9999
	Vehcle vs. S2S-RBD	0.3375	>0.9999

## Sheet: Figure 2
2A
ANOVA table	SS	DF	MS	F (DFn, DFd)	P value
Time x Column Factor	1.517	2	0.7585	F (2, 15) = 71.65	P<0.0001
Time	0.005378	1	0.005378	F (1, 15) = 0.5080	P=0.4869
Column Factor	0.2203	2	0.1101	F (2, 15) = 2.180	P=0.1476
Subject	0.758	15	0.05053	F (15, 15) = 4.774	P=0.0022
Residual	0.1588	15	0.01059
Multiple comparisons
	items	Mean difference	Adjusted P Value
TLR2	sc RNA vs. si TLR2	0.4217	0.0007
	sc RNA vs. si TLR4	-0.1333	0.5894
TLR4	sc RNA vs. si TLR2	-0.05	>0.9999
	sc RNA vs. si TLR4	0.4	0.0013
2B
ANOVA table	SS	DF	MS	F (DFn, DFd)	P value
Time x Column Factor	1.224	2	0.612	F (2, 15) = 23.51	P<0.0001
Time	0.007511	1	0.007511	F (1, 15) = 0.2885	P=0.5991
Column Factor	0.4124	2	0.2062	F (2, 15) = 5.133	P=0.0200
Subject	0.6025	15	0.04017	F (15, 15) = 1.543	P=0.2054
Residual	0.3906	15	0.02604
Multiple comparisons
	items	Mean difference	Adjusted P Value
TLR2	sc RNA vs. si TLR2	0.48	0.0002
	sc RNA vs. si TLR4	-0.05	>0.9999
TLR4	sc RNA vs. si TLR2	0.03167	>0.9999
	sc RNA vs. si TLR4	0.405	0.0017
2C
ANOVA table	SS	DF	MS	F (DFn, DFd)	P value
Time x Column Factor	1733	15	115.6	F (15, 160) = 2.055	P=0.0147
Time	6904	5	1381	F (5, 160) = 24.56	P<0.0001
Column Factor	1650	3	550	F (3, 32) = 11.13	P<0.0001
Subject	1581	32	49.42	F (32, 160) = 0.8790	P=0.6561
Residual	8996	160	56.23
Multiple comparisons
	items	Mean difference	Adjusted P Value
Base	S2E+sc RNA vs. S2E+si TLR2	1.111	>0.9999
	S2E+sc RNA vs. S2E+si TLR4	3.333	>0.9999
	S2E+sc RNA vs. S2E+si TLR2 and si TLR4	-1.111	>0.9999
1h	S2E+sc RNA vs. S2E+si TLR2	11.11	0.0105
	S2E+sc RNA vs. S2E+si TLR4	1.111	>0.9999
	S2E+sc RNA vs. S2E+si TLR2 and si TLR4	12.22	0.0036
4h	S2E+sc RNA vs. S2E+si TLR2	16.67	<0.0001
	S2E+sc RNA vs. S2E+si TLR4	4.444	>0.9999
	S2E+sc RNA vs. S2E+si TLR2 and si TLR4	15.56	<0.0001
8h	S2E+sc RNA vs. S2E+si TLR2	5.556	0.6839
	S2E+sc RNA vs. S2E+si TLR4	2.222	>0.9999
	S2E+sc RNA vs. S2E+si TLR2 and si TLR4	5.556	0.6839
12h	S2E+sc RNA vs. S2E+si TLR2	1.111	>0.9999
	S2E+sc RNA vs. S2E+si TLR4	1.111	>0.9999
	S2E+sc RNA vs. S2E+si TLR2 and si TLR4	2.222	>0.9999
24h	S2E+sc RNA vs. S2E+si TLR2	2.222	>0.9999
	S2E+sc RNA vs. S2E+si TLR4	-1.111	>0.9999
	S2E+sc RNA vs. S2E+si TLR2 and si TLR4	3.333	>0.9999
2D
ANOVA table	SS	DF	MS	F (DFn, DFd)	P value
Time x Column Factor	95.12	15	6.341	F (15, 160) = 6.283	P<0.0001
Time	306.8	5	61.35	F (5, 160) = 60.79	P<0.0001
Column Factor	68.67	3	22.89	F (3, 32) = 25.91	P<0.0001
Subject	28.27	32	0.8835	F (32, 160) = 0.8755	P=0.6612
Residual	161.5	160	1.009
Multiple comparisons
	items	Mean difference	Adjusted P Value
Base	S2E+sc RNA vs. S2E+si TLR2	0.3444	>0.9999
	S2E+sc RNA vs. S2E+si TLR4	0.1444	>0.9999
	S2E+sc RNA vs. S2E+si TLR2 and si TLR4	0.05556	>0.9999
1h	S2E+sc RNA vs. S2E+si TLR2	-2.611	<0.0001
	S2E+sc RNA vs. S2E+si TLR4	-0.5889	>0.9999
	S2E+sc RNA vs. S2E+si TLR2 and si TLR4	-2.8	<0.0001
4h	S2E+sc RNA vs. S2E+si TLR2	-3.422	<0.0001
	S2E+sc RNA vs. S2E+si TLR4	-0.2222	>0.9999
	S2E+sc RNA vs. S2E+si TLR2 and si TLR4	-3.522	<0.0001
8h	S2E+sc RNA vs. S2E+si TLR2	-0.6	>0.9999
	S2E+sc RNA vs. S2E+si TLR4	-0.3222	>0.9999
	S2E+sc RNA vs. S2E+si TLR2 and si TLR4	-1.089	0.1272
12h	S2E+sc RNA vs. S2E+si TLR2	-0.1222	>0.9999
	S2E+sc RNA vs. S2E+si TLR4	0.3333	>0.9999
	S2E+sc RNA vs. S2E+si TLR2 and si TLR4	-0.04444	>0.9999
24h	S2E+sc RNA vs. S2E+si TLR2	-0.1333	>0.9999
	S2E+sc RNA vs. S2E+si TLR4	0.1444	>0.9999
	S2E+sc RNA vs. S2E+si TLR2 and si TLR4	-0.02222	>0.9999
2E
ANOVA table	SS	DF	MS	F (DFn, DFd)	P value
Time x Column Factor	3507	15	233.8	F (15, 160) = 3.471	P<0.0001
Time	9081	5	1816	F (5, 160) = 26.96	P<0.0001
Column Factor	3009	3	1003	F (3, 32) = 23.30	P<0.0001
Subject	1378	32	43.06	F (32, 160) = 0.6392	P=0.9316
Residual	10778	160	67.36
Multiple comparisons
	items	Mean difference	Adjusted P Value
Base	S2E+sc RNA vs. S2E+si TLR2	1.111	>0.9999
	S2E+sc RNA vs. S2E+si TLR4	-2.222	>0.9999
	S2E+sc RNA vs. S2E+si TLR2 and si TLR4	-1.111	>0.9999
1h	S2E+sc RNA vs. S2E+si TLR2	20	<0.0001
	S2E+sc RNA vs. S2E+si TLR4	2.222	>0.9999
	S2E+sc RNA vs. S2E+si TLR2 and si TLR4	20	<0.0001
4h	S2E+sc RNA vs. S2E+si TLR2	16.67	<0.0001
	S2E+sc RNA vs. S2E+si TLR4	1.111	>0.9999
	S2E+sc RNA vs. S2E+si TLR2 and si TLR4	20	<0.0001
8h	S2E+sc RNA vs. S2E+si TLR2	3.333	>0.9999
	S2E+sc RNA vs. S2E+si TLR4	2.222	>0.9999
	S2E+sc RNA vs. S2E+si TLR2 and si TLR4	6.667	0.4625
12h	S2E+sc RNA vs. S2E+si TLR2	2.222	>0.9999
	S2E+sc RNA vs. S2E+si TLR4	1.111	>0.9999
	S2E+sc RNA vs. S2E+si TLR2 and si TLR4	1.111	>0.9999
24h	S2E+sc RNA vs. S2E+si TLR2	4.444	>0.9999
	S2E+sc RNA vs. S2E+si TLR4	3.333	>0.9999
	S2E+sc RNA vs. S2E+si TLR2 and si TLR4	2.222	>0.9999
2F
ANOVA table	SS	DF	MS	F (DFn, DFd)	P value
Time x Column Factor	79.63	15	5.309	F (15, 160) = 5.182	P<0.0001
Time	275.6	5	55.11	F (5, 160) = 53.80	P<0.0001
Column Factor	49.08	3	16.36	F (3, 32) = 18.52	P<0.0001
Subject	28.28	32	0.8836	F (32, 160) = 0.8626	P=0.6801
Residual	163.9	160	1.024
Multiple comparisons
	items	Mean difference	Adjusted P Value
Base	S2E+sc RNA vs. S2E+si TLR2	0.4222	>0.9999
	S2E+sc RNA vs. S2E+si TLR4	0.5111	>0.9999
	S2E+sc RNA vs. S2E+si TLR2 and si TLR4	0.4111	>0.9999
1h	S2E+sc RNA vs. S2E+si TLR2	-2.922	<0.0001
	S2E+sc RNA vs. S2E+si TLR4	-0.1222	>0.9999
	S2E+sc RNA vs. S2E+si TLR2 and si TLR4	-2.711	<0.0001
4h	S2E+sc RNA vs. S2E+si TLR2	-2.389	<0.0001
	S2E+sc RNA vs. S2E+si TLR4	-0.3222	>0.9999
	S2E+sc RNA vs. S2E+si TLR2 and si TLR4	-2.689	<0.0001
8h	S2E+sc RNA vs. S2E+si TLR2	-0.8	0.5487
	S2E+sc RNA vs. S2E+si TLR4	-0.4667	>0.9999
	S2E+sc RNA vs. S2E+si TLR2 and si TLR4	-0.7333	0.7296
12h	S2E+sc RNA vs. S2E+si TLR2	-0.4222	>0.9999
	S2E+sc RNA vs. S2E+si TLR4	-0.5556	>0.9999
	S2E+sc RNA vs. S2E+si TLR2 and si TLR4	-0.4444	>0.9999
24h	S2E+sc RNA vs. S2E+si TLR2	-0.1222	>0.9999
	S2E+sc RNA vs. S2E+si TLR4	0.3444	>0.9999
	S2E+sc RNA vs. S2E+si TLR2 and si TLR4	0.4	>0.9999
2G
ANOVA table	SS	DF	MS	F (DFn, DFd)	P value
Time x Column Factor	2580	15	172	F (15, 160) = 3.076	P=0.0002
Time	8409	5	1682	F (5, 160) = 30.09	P<0.0001
Column Factor	2498	3	832.7	F (3, 32) = 23.28	P<0.0001
Subject	1144	32	35.76	F (32, 160) = 0.6398	P=0.9312
Residual	8944	160	55.9
Multiple comparisons
	items	Mean difference	Adjusted P Value
Base	S2S+sc RNA vs. S2S+si TLR2	0	>0.9999
	S2S+sc RNA vs. S2S+si TLR4	-2.222	>0.9999
	S2S+sc RNA vs. S2S+si TLR2 and TLR4	-1.111	>0.9999
	S2S+si TLR2 vs. S2S+si TLR2 and TLR4	-1.111	>0.9999
	S2S+si TLR4 vs. S2S+si TLR2 and TLR4	1.111	>0.9999
1h	S2S+sc RNA vs. S2S+si TLR2	10	0.0231
	S2S+sc RNA vs. S2S+si TLR4	11.11	0.0081
	S2S+sc RNA vs. S2S+si TLR2 and TLR4	21.11	<0.0001
	S2S+si TLR2 vs. S2S+si TLR2 and TLR4	11.11	0.0081
	S2S+si TLR4 vs. S2S+si TLR2 and TLR4	10	0.0231
4h	S2S+sc RNA vs. S2S+si TLR2	10	0.0231
	S2S+sc RNA vs. S2S+si TLR4	10	0.0231
	S2S+sc RNA vs. S2S+si TLR2 and TLR4	16.67	<0.0001
	S2S+si TLR2 vs. S2S+si TLR2 and TLR4	6.667	0.3151
	S2S+si TLR4 vs. S2S+si TLR2 and TLR4	6.667	0.3151
8h	S2S+sc RNA vs. S2S+si TLR2	13.33	0.0008
	S2S+sc RNA vs. S2S+si TLR4	11.11	0.0081
	S2S+sc RNA vs. S2S+si TLR2 and TLR4	17.78	<0.0001
	S2S+si TLR2 vs. S2S+si TLR2 and TLR4	4.444	>0.9999
	S2S+si TLR4 vs. S2S+si TLR2 and TLR4	6.667	0.3151
12h	S2S+sc RNA vs. S2S+si TLR2	5.556	0.6338
	S2S+sc RNA vs. S2S+si TLR4	2.222	>0.9999
	S2S+sc RNA vs. S2S+si TLR2 and TLR4	2.222	>0.9999
	S2S+si TLR2 vs. S2S+si TLR2 and TLR4	-3.333	>0.9999
	S2S+si TLR4 vs. S2S+si TLR2 and TLR4	0	>0.9999
24h	S2S+sc RNA vs. S2S+si TLR2	2.222	>0.9999
	S2S+sc RNA vs. S2S+si TLR4	2.222	>0.9999
	S2S+sc RNA vs. S2S+si TLR2 and TLR4	-1.111	>0.9999
	S2S+si TLR2 vs. S2S+si TLR2 and TLR4	-3.333	>0.9999
	S2S+si TLR4 vs. S2S+si TLR2 and TLR4	-3.333	>0.9999
2H
ANOVA table	SS	DF	MS	F (DFn, DFd)	P value
Time x Column Factor	62.35	15	4.157	F (15, 160) = 3.800	P<0.0001
Time	209.5	5	41.9	F (5, 160) = 38.30	P<0.0001
Column Factor	117.9	3	39.3	F (3, 32) = 48.66	P<0.0001
Subject	25.85	32	0.8078	F (32, 160) = 0.7384	P=0.8427
Residual	175	160	1.094
Multiple comparisons
	items	Mean difference	Adjusted P Value
Base	S2S+sc RNA vs. S2S+si TLR2	-0.1889	>0.9999
	S2S+sc RNA vs. S2S+si TLR4	-0.6111	>0.9999
	S2S+sc RNA vs. S2S+si TLR2 and TLR4	-0.4111	>0.9999
	S2S+si TLR2 vs. S2S+si TLR2 and TLR4	-0.2222	>0.9999
	S2S+si TLR4 vs. S2S+si TLR2 and TLR4	0.2	>0.9999
1h	S2S+sc RNA vs. S2S+si TLR2	-1.933	0.0005
	S2S+sc RNA vs. S2S+si TLR4	-1.478	0.015
	S2S+sc RNA vs. S2S+si TLR2 and TLR4	-3.311	<0.0001
	S2S+si TLR2 vs. S2S+si TLR2 and TLR4	-1.378	0.0285
	S2S+si TLR4 vs. S2S+si TLR2 and TLR4	-1.833	0.0012
4h	S2S+sc RNA vs. S2S+si TLR2	-2.311	<0.0001
	S2S+sc RNA vs. S2S+si TLR4	-1.689	0.0034
	S2S+sc RNA vs. S2S+si TLR2 and TLR4	-3.7	<0.0001
	S2S+si TLR2 vs. S2S+si TLR2 and TLR4	-1.389	0.0265
	S2S+si TLR4 vs. S2S+si TLR2 and TLR4	-2.011	0.0003
8h	S2S+sc RNA vs. S2S+si TLR2	-2.733	<0.0001
	S2S+sc RNA vs. S2S+si TLR4	-2.511	<0.0001
	S2S+sc RNA vs. S2S+si TLR2 and TLR4	-3.222	<0.0001
	S2S+si TLR2 vs. S2S+si TLR2 and TLR4	-0.4889	>0.9999
	S2S+si TLR4 vs. S2S+si TLR2 and TLR4	-0.7111	0.8515
12h	S2S+sc RNA vs. S2S+si TLR2	-0.4444	>0.9999
	S2S+sc RNA vs. S2S+si TLR4	-0.7111	0.8515
	S2S+sc RNA vs. S2S+si TLR2 and TLR4	-0.9222	0.3438
	S2S+si TLR2 vs. S2S+si TLR2 and TLR4	-0.4778	>0.9999
	S2S+si TLR4 vs. S2S+si TLR2 and TLR4	-0.2111	>0.9999
24h	S2S+sc RNA vs. S2S+si TLR2	-0.05556	>0.9999
	S2S+sc RNA vs. S2S+si TLR4	-0.5333	>0.9999
	S2S+sc RNA vs. S2S+si TLR2 and TLR4	-0.8111	0.565
	S2S+si TLR2 vs. S2S+si TLR2 and TLR4	-0.7556	0.7127
	S2S+si TLR4 vs. S2S+si TLR2 and TLR4	-0.2778	>0.9999
2I
ANOVA table	SS	DF	MS	F (DFn, DFd)	P value
Time x Column Factor	3191	15	212.7	F (15, 160) = 3.729	P<0.0001
Time	7850	5	1570	F (5, 160) = 27.53	P<0.0001
Column Factor	3737	3	1246	F (3, 32) = 32.42	P<0.0001
Subject	1230	32	38.43	F (32, 160) = 0.6737	P=0.9055
Residual	9126	160	57.04
Multiple comparisons
	items	Mean difference	Adjusted P Value
Base	S2S+sc RNA vs. S2S+si TLR2	2.222	>0.9999
	S2S+sc RNA vs. S2S+si TLR4	-2.222	>0.9999
	S2S+sc RNA vs. S2S+si TLR2 and TLR4	0	>0.9999
	S2S+si TLR2 vs. S2S+si TLR2 and TLR4	-2.222	>0.9999
	S2S+si TLR4 vs. S2S+si TLR2 and TLR4	2.222	>0.9999
1h	S2S+sc RNA vs. S2S+si TLR2	10	0.0259
	S2S+sc RNA vs. S2S+si TLR4	11.11	0.0094
	S2S+sc RNA vs. S2S+si TLR2 and TLR4	21.11	<0.0001
	S2S+si TLR2 vs. S2S+si TLR2 and TLR4	11.11	0.0094
	S2S+si TLR4 vs. S2S+si TLR2 and TLR4	10	0.0259
4h	S2S+sc RNA vs. S2S+si TLR2	14.44	0.0003
	S2S+sc RNA vs. S2S+si TLR4	13.33	0.001
	S2S+sc RNA vs. S2S+si TLR2 and TLR4	21.11	<0.0001
	S2S+si TLR2 vs. S2S+si TLR2 and TLR4	6.667	0.3337
	S2S+si TLR4 vs. S2S+si TLR2 and TLR4	7.778	0.1548
8h	S2S+sc RNA vs. S2S+si TLR2	16.67	<0.0001
	S2S+sc RNA vs. S2S+si TLR4	15.56	<0.0001
	S2S+sc RNA vs. S2S+si TLR2 and TLR4	23.33	<0.0001
	S2S+si TLR2 vs. S2S+si TLR2 and TLR4	6.667	0.3337
	S2S+si TLR4 vs. S2S+si TLR2 and TLR4	7.778	0.1548
12h	S2S+sc RNA vs. S2S+si TLR2	3.333	>0.9999
	S2S+sc RNA vs. S2S+si TLR4	1.111	>0.9999
	S2S+sc RNA vs. S2S+si TLR2 and TLR4	3.333	>0.9999
	S2S+si TLR2 vs. S2S+si TLR2 and TLR4	0	>0.9999
	S2S+si TLR4 vs. S2S+si TLR2 and TLR4	2.222	>0.9999
24h	S2S+sc RNA vs. S2S+si TLR2	1.111	>0.9999
	S2S+sc RNA vs. S2S+si TLR4	0	>0.9999
	S2S+sc RNA vs. S2S+si TLR2 and TLR4	0	>0.9999
	S2S+si TLR2 vs. S2S+si TLR2 and TLR4	-1.111	>0.9999
	S2S+si TLR4 vs. S2S+si TLR2 and TLR4	0	>0.9999
2J
ANOVA table	SS	DF	MS	F (DFn, DFd)	P value
Time x Column Factor	65.42	15	4.362	F (15, 160) = 4.084	P<0.0001
Time	236.4	5	47.27	F (5, 160) = 44.26	P<0.0001
Column Factor	101.6	3	33.87	F (3, 32) = 43.16	P<0.0001
Subject	25.11	32	0.7846	F (32, 160) = 0.7346	P=0.8469
Residual	170.9	160	1.068
Multiple comparisons
	items	Mean difference	Adjusted P Value
Base	S2S+sc RNA vs. S2S+si TLR2	0.2	>0.9999
	S2S+sc RNA vs. S2S+si TLR4	0.2889	>0.9999
	S2S+sc RNA vs. S2S+si TLR2 and TLR4	0.2556	>0.9999
	S2S+si TLR2 vs. S2S+si TLR2 and TLR4	0.05556	>0.9999
	S2S+si TLR4 vs. S2S+si TLR2 and TLR4	-0.03333	>0.9999
1h	S2S+sc RNA vs. S2S+si TLR2	-2.067	0.0001
	S2S+sc RNA vs. S2S+si TLR4	-2.278	<0.0001
	S2S+sc RNA vs. S2S+si TLR2 and TLR4	-3.644	<0.0001
	S2S+si TLR2 vs. S2S+si TLR2 and TLR4	-1.578	0.0066
	S2S+si TLR4 vs. S2S+si TLR2 and TLR4	-1.367	0.0274
4h	S2S+sc RNA vs. S2S+si TLR2	-2.167	<0.0001
	S2S+sc RNA vs. S2S+si TLR4	-2.356	<0.0001
	S2S+sc RNA vs. S2S+si TLR2 and TLR4	-3.456	<0.0001
	S2S+si TLR2 vs. S2S+si TLR2 and TLR4	-1.289	0.0445
	S2S+si TLR4 vs. S2S+si TLR2 and TLR4	-1.1	0.1319
8h	S2S+sc RNA vs. S2S+si TLR2	-1.522	0.0098
	S2S+sc RNA vs. S2S+si TLR4	-2	0.0002
	S2S+sc RNA vs. S2S+si TLR2 and TLR4	-2.8	<0.0001
	S2S+si TLR2 vs. S2S+si TLR2 and TLR4	-1.278	0.0476
	S2S+si TLR4 vs. S2S+si TLR2 and TLR4	-0.8	0.5679
12h	S2S+sc RNA vs. S2S+si TLR2	-0.9	0.3619
	S2S+sc RNA vs. S2S+si TLR4	-1.133	0.1099
	S2S+sc RNA vs. S2S+si TLR2 and TLR4	-1.511	0.0106
	S2S+si TLR2 vs. S2S+si TLR2 and TLR4	-0.6111	>0.9999
	S2S+si TLR4 vs. S2S+si TLR2 and TLR4	-0.3778	>0.9999
24h	S2S+sc RNA vs. S2S+si TLR2	-0.1556	>0.9999
	S2S+sc RNA vs. S2S+si TLR4	-0.05556	>0.9999
	S2S+sc RNA vs. S2S+si TLR2 and TLR4	-0.2889	>0.9999
	S2S+si TLR2 vs. S2S+si TLR2 and TLR4	-0.1333	>0.9999
	S2S+si TLR4 vs. S2S+si TLR2 and TLR4	-0.2333	>0.9999

## Sheet: Figure 3
3A
Unpaired t test
P value	0.0004
P value summary	***
Significantly different (P < 0.05)?	Yes
One- or two-tailed P value?	Two-tailed
t, df	t=4.831, df=12
Mean of column A	1.23
Mean of column B	0.52
Difference between means (B - A) ± SEM	-0.7100 ± 0.1470
95% confidence interval	-1.030 to -0.3898
3B
P value	0.0019
P value summary	**
Significantly different (P < 0.05)?	Yes
One- or two-tailed P value?	Two-tailed
t, df	t=4.176, df=10
Mean of column A	1.067
Mean of column B	0.5467
Difference between means (B - A) ± SEM	-0.5200 ± 0.1245
95% confidence interval	-0.7975 to -0.2425
3C
ANOVA table	SS	DF	MS	F (DFn, DFd)	P value
Time x Column Factor	1997	15	133.2	F (15, 140) = 2.324	P=0.0055
Time	8630	5	1726	F (5, 140) = 30.12	P<0.0001
Column Factor	2131	3	710.2	F (3, 28) = 8.980	P=0.0003
Subject	2215	28	79.09	F (28, 140) = 1.380	P=0.1150
Residual	8023	140	57.31
Multiple comparisons
	items	Mean difference	Adjusted P Value
Base	Male+S2E+sc RNA vs. Male+S2E+si MyD88	3.75	>0.9999
	Male+S2E+sc RNA vs. Female+S2E+sc RNA	2.5	>0.9999
	Male+S2E+si MyD88 vs. Female+S2E+si MyD88	-3.75	>0.9999
	Female+S2E+sc RNA vs. Female+S2E+si MyD88	-2.5	>0.9999
1h	Male+S2E+sc RNA vs. Male+S2E+si MyD88	18.75	<0.0001
	Male+S2E+sc RNA vs. Female+S2E+sc RNA	-2.5	>0.9999
	Male+S2E+si MyD88 vs. Female+S2E+si MyD88	-7.5	0.3381
	Female+S2E+sc RNA vs. Female+S2E+si MyD88	13.75	0.0033
4h	Male+S2E+sc RNA vs. Male+S2E+si MyD88	12.5	0.0098
	Male+S2E+sc RNA vs. Female+S2E+sc RNA	1.25	>0.9999
	Male+S2E+si MyD88 vs. Female+S2E+si MyD88	1.25	>0.9999
	Female+S2E+sc RNA vs. Female+S2E+si MyD88	12.5	0.0098
8h	Male+S2E+sc RNA vs. Male+S2E+si MyD88	7.5	0.3381
	Male+S2E+sc RNA vs. Female+S2E+sc RNA	3.75	>0.9999
	Male+S2E+si MyD88 vs. Female+S2E+si MyD88	0	>0.9999
	Female+S2E+sc RNA vs. Female+S2E+si MyD88	3.75	>0.9999
12h	Male+S2E+sc RNA vs. Male+S2E+si MyD88	2.5	>0.9999
	Male+S2E+sc RNA vs. Female+S2E+sc RNA	1.25	>0.9999
	Male+S2E+si MyD88 vs. Female+S2E+si MyD88	0	>0.9999
	Female+S2E+sc RNA vs. Female+S2E+si MyD88	1.25	>0.9999
24h	Male+S2E+sc RNA vs. Male+S2E+si MyD88	1.25	>0.9999
	Male+S2E+sc RNA vs. Female+S2E+sc RNA	0	>0.9999
	Male+S2E+si MyD88 vs. Female+S2E+si MyD88	2.5	>0.9999
	Female+S2E+sc RNA vs. Female+S2E+si MyD88	3.75	>0.9999
3D
ANOVA table	SS	DF	MS	F (DFn, DFd)	P value
Time x Column Factor	36.86	15	2.457	F (15, 140) = 2.323	P=0.0055
Time	237.3	5	47.45	F (5, 140) = 44.86	P<0.0001
Column Factor	60.41	3	20.14	F (3, 28) = 9.473	P=0.0002
Subject	59.52	28	2.126	F (28, 140) = 2.010	P=0.0044
Residual	148.1	140	1.058
Multiple comparisons
	items	Mean difference	Adjusted P Value
Base	Male+S2E+sc RNA vs. Male+S2E+si MyD88	-0.4375	>0.9999
	Male+S2E+sc RNA vs. Female+S2E+sc RNA	-0.4	>0.9999
	Male+S2E+si MyD88 vs. Female+S2E+si MyD88	-0.0625	>0.9999
	Female+S2E+sc RNA vs. Female+S2E+si MyD88	-0.1	>0.9999
1h	Male+S2E+sc RNA vs. Male+S2E+si MyD88	-2	0.0025
	Male+S2E+sc RNA vs. Female+S2E+sc RNA	0.6	>0.9999
	Male+S2E+si MyD88 vs. Female+S2E+si MyD88	0.2875	>0.9999
	Female+S2E+sc RNA vs. Female+S2E+si MyD88	-2.313	0.0003
4h	Male+S2E+sc RNA vs. Male+S2E+si MyD88	-2.125	0.0011
	Male+S2E+sc RNA vs. Female+S2E+sc RNA	0.4	>0.9999
	Male+S2E+si MyD88 vs. Female+S2E+si MyD88	0.125	>0.9999
	Female+S2E+sc RNA vs. Female+S2E+si MyD88	-2.4	0.0002
8h	Male+S2E+sc RNA vs. Male+S2E+si MyD88	-0.525	>0.9999
	Male+S2E+sc RNA vs. Female+S2E+sc RNA	0.575	>0.9999
	Male+S2E+si MyD88 vs. Female+S2E+si MyD88	-0.225	>0.9999
	Female+S2E+sc RNA vs. Female+S2E+si MyD88	-1.325	0.1095
12h	Male+S2E+sc RNA vs. Male+S2E+si MyD88	-0.9875	0.4646
	Male+S2E+sc RNA vs. Female+S2E+sc RNA	-0.125	>0.9999
	Male+S2E+si MyD88 vs. Female+S2E+si MyD88	0.0125	>0.9999
	Female+S2E+sc RNA vs. Female+S2E+si MyD88	-0.85	0.7684
24h	Male+S2E+sc RNA vs. Male+S2E+si MyD88	-0.2	>0.9999
	Male+S2E+sc RNA vs. Female+S2E+sc RNA	-0.0625	>0.9999
	Male+S2E+si MyD88 vs. Female+S2E+si MyD88	0.0125	>0.9999
	Female+S2E+sc RNA vs. Female+S2E+si MyD88	-0.125	>0.9999
3E
ANOVA table	SS	DF	MS	F (DFn, DFd)	P value
Time x Column Factor	4365	15	291	F (15, 140) = 4.286	P<0.0001
Time	10298	5	2060	F (5, 140) = 30.34	P<0.0001
Column Factor	4054	3	1351	F (3, 28) = 21.37	P<0.0001
Subject	1771	28	63.24	F (28, 140) = 0.9316	P=0.5690
Residual	9504	140	67.89
Multiple comparisons
	items	Mean difference	Adjusted P Value
Base	Male+S2E+sc RNA vs. Male+S2E+si MyD88	0	>0.9999
	Male+S2E+sc RNA vs. Female+S2E+sc RNA	0	>0.9999
	Male+S2E+si MyD88 vs. Female+S2E+si MyD88	-1.25	>0.9999
	Female+S2E+sc RNA vs. Female+S2E+si MyD88	-1.25	>0.9999
1h	Male+S2E+sc RNA vs. Male+S2E+si MyD88	17.5	0.0002
	Male+S2E+sc RNA vs. Female+S2E+sc RNA	2.5	>0.9999
	Male+S2E+si MyD88 vs. Female+S2E+si MyD88	2.5	>0.9999
	Female+S2E+sc RNA vs. Female+S2E+si MyD88	17.5	0.0002
4h	Male+S2E+sc RNA vs. Male+S2E+si MyD88	22.5	<0.0001
	Male+S2E+sc RNA vs. Female+S2E+sc RNA	1.25	>0.9999
	Male+S2E+si MyD88 vs. Female+S2E+si MyD88	-3.75	>0.9999
	Female+S2E+sc RNA vs. Female+S2E+si MyD88	17.5	0.0002
8h	Male+S2E+sc RNA vs. Male+S2E+si MyD88	21.25	<0.0001
	Male+S2E+sc RNA vs. Female+S2E+sc RNA	2.5	>0.9999
	Male+S2E+si MyD88 vs. Female+S2E+si MyD88	-5	>0.9999
	Female+S2E+sc RNA vs. Female+S2E+si MyD88	13.75	0.0059
12h	Male+S2E+sc RNA vs. Male+S2E+si MyD88	-1.25	>0.9999
	Male+S2E+sc RNA vs. Female+S2E+sc RNA	-2.5	>0.9999
	Male+S2E+si MyD88 vs. Female+S2E+si MyD88	2.5	>0.9999
	Female+S2E+sc RNA vs. Female+S2E+si MyD88	3.75	>0.9999
24h	Male+S2E+sc RNA vs. Male+S2E+si MyD88	-1.25	>0.9999
	Male+S2E+sc RNA vs. Female+S2E+sc RNA	-1.25	>0.9999
	Male+S2E+si MyD88 vs. Female+S2E+si MyD88	0	>0.9999
	Female+S2E+sc RNA vs. Female+S2E+si MyD88	0	>0.9999
3F
ANOVA table	SS	DF	MS	F (DFn, DFd)	P value
Time x Column Factor	43.33	15	2.889	F (15, 140) = 2.007	P=0.0187
Time	241.8	5	48.36	F (5, 140) = 33.60	P<0.0001
Column Factor	74.76	3	24.92	F (3, 28) = 23.83	P<0.0001
Subject	29.29	28	1.046	F (28, 140) = 0.7266	P=0.8372
Residual	201.5	140	1.44
Multiple comparisons
	items	Mean difference	Adjusted P Value
Base	Male+S2E+sc RNA vs. Male+S2E+si MyD88	0.1125	>0.9999
	Male+S2E+sc RNA vs. Female+S2E+sc RNA	-0.1875	>0.9999
	Male+S2E+si MyD88 vs. Female+S2E+si MyD88	-0.3125	>0.9999
	Female+S2E+sc RNA vs. Female+S2E+si MyD88	-0.0125	>0.9999
1h	Male+S2E+sc RNA vs. Male+S2E+si MyD88	-2.325	0.0006
	Male+S2E+sc RNA vs. Female+S2E+sc RNA	-0.4125	>0.9999
	Male+S2E+si MyD88 vs. Female+S2E+si MyD88	-0.2625	>0.9999
	Female+S2E+sc RNA vs. Female+S2E+si MyD88	-2.175	0.0017
4h	Male+S2E+sc RNA vs. Male+S2E+si MyD88	-2.138	0.0021
	Male+S2E+sc RNA vs. Female+S2E+sc RNA	-0.1375	>0.9999
	Male+S2E+si MyD88 vs. Female+S2E+si MyD88	-0.225	>0.9999
	Female+S2E+sc RNA vs. Female+S2E+si MyD88	-2.225	0.0012
8h	Male+S2E+sc RNA vs. Male+S2E+si MyD88	-2.138	0.0021
	Male+S2E+sc RNA vs. Female+S2E+sc RNA	0.125	>0.9999
	Male+S2E+si MyD88 vs. Female+S2E+si MyD88	0.55	>0.9999
	Female+S2E+sc RNA vs. Female+S2E+si MyD88	-1.713	0.0237
12h	Male+S2E+sc RNA vs. Male+S2E+si MyD88	-1.013	0.5154
	Male+S2E+sc RNA vs. Female+S2E+sc RNA	-0.2625	>0.9999
	Male+S2E+si MyD88 vs. Female+S2E+si MyD88	0.15	>0.9999
	Female+S2E+sc RNA vs. Female+S2E+si MyD88	-0.6	>0.9999
24h	Male+S2E+sc RNA vs. Male+S2E+si MyD88	-0.35	>0.9999
	Male+S2E+sc RNA vs. Female+S2E+sc RNA	-0.2375	>0.9999
	Male+S2E+si MyD88 vs. Female+S2E+si MyD88	-0.2	>0.9999
	Female+S2E+sc RNA vs. Female+S2E+si MyD88	-0.3125	>0.9999

## Sheet: Figure S1
S1A
ANOVA table	SS	DF	MS	F (DFn, DFd)	P value
Interaction	383.3	5	76.67	F (5, 84) = 0.8587	P=0.5125
Row Factor	7683	5	1537	F (5, 84) = 17.21	P<0.0001
Column Factor	416.7	1	416.7	F (1, 84) = 4.667	P=0.0336
Residual	7500	84	89.29
Multiple comparisons
	Mean Diff.	95.00% CI of diff.	Below threshold?	Summary	Adjusted P Value
Base	1.25	-11.52 to 14.02	No	ns	>0.9999
1h	7.5	-5.267 to 20.27	No	ns	0.697
4h	6.25	-6.517 to 19.02	No	ns	>0.9999
8h	10	-2.767 to 22.77	No	ns	0.2235
12h	1.25	-11.52 to 14.02	No	ns	>0.9999
24h	-1.25	-14.02 to 11.52	No	ns	>0.9999
S1B
ANOVA table	SS	DF	MS	F (DFn, DFd)	P value
Interaction	1.086	5	0.2171	F (5, 84) = 0.1245	P=0.9865
Row Factor	237.5	5	47.5	F (5, 84) = 27.24	P<0.0001
Column Factor	0.4401	1	0.4401	F (1, 84) = 0.2524	P=0.6167
Residual	146.5	84	1.743
Multiple comparisons
	Mean Diff.	95.00% CI of diff.	Below threshold?	Summary	Adjusted P Value
Base	0.3	-1.484 to 2.084	No	ns	>0.9999
1h	-0.0625	-1.846 to 1.721	No	ns	>0.9999
4h	-0.35	-2.134 to 1.434	No	ns	>0.9999
8h	-0.25	-2.034 to 1.534	No	ns	>0.9999
12h	-0.25	-2.034 to 1.534	No	ns	>0.9999
24h	-0.2	-1.984 to 1.584	No	ns	>0.9999
S1C
ANOVA table	SS	DF	MS	F (DFn, DFd)	P value
Interaction	67.71	5	13.54	F (5, 84) = 0.1767	P=0.9706
Row Factor	6518	5	1304	F (5, 84) = 17.01	P<0.0001
Column Factor	126	1	126	F (1, 84) = 1.645	P=0.2032
Residual	6438	84	76.64
Multiple comparisons
	Mean Diff.	95.00% CI of diff.	Below threshold?	Summary	Adjusted P Value
Base	1.25	-10.58 to 13.08	No	ns	>0.9999
1h	5	-6.828 to 16.83	No	ns	>0.9999
4h	2.5	-9.328 to 14.33	No	ns	>0.9999
8h	0	-11.83 to 11.83	No	ns	>0.9999
12h	3.75	-8.078 to 15.58	No	ns	>0.9999
24h	1.25	-10.58 to 13.08	No	ns	>0.9999
S1D
ANOVA table	SS	DF	MS	F (DFn, DFd)	P value
Interaction	8.782	5	1.756	F (5, 84) = 0.7491	P=0.5890
Row Factor	210.1	5	42.02	F (5, 84) = 17.92	P<0.0001
Column Factor	1.042	1	1.042	F (1, 84) = 0.4443	P=0.5069
Residual	196.9	84	2.345
Multiple comparisons
	Mean Diff.	95.00% CI of diff.	Below threshold?	Summary	Adjusted P Value
Base	0.8375	-1.231 to 2.906	No	ns	>0.9999
1h	-0.5625	-2.631 to 1.506	No	ns	>0.9999
4h	-0.475	-2.544 to 1.594	No	ns	>0.9999
8h	-0.75	-2.819 to 1.319	No	ns	>0.9999
12h	-0.7	-2.769 to 1.369	No	ns	>0.9999
24h	0.4	-1.669 to 2.469	No	ns	>0.9999
S1E
ANOVA table	SS	DF	MS	F (DFn, DFd)	P value
Interaction	45.83	5	9.167	F (5, 84) = 0.1502	P=0.9794
Row Factor	120.8	5	24.17	F (5, 84) = 0.3961	P=0.8502
Column Factor	204.2	1	204.2	F (1, 84) = 3.346	P=0.0709
Residual	5125	84	61.01
Multiple comparisons
	Mean Diff.	95.00% CI of diff.	Below threshold?	Summary	Adjusted P Value
Base	2.5	-8.053 to 13.05	No	ns	>0.9999
1h	3.75	-6.803 to 14.30	No	ns	>0.9999
4h	3.75	-6.803 to 14.30	No	ns	>0.9999
8h	3.75	-6.803 to 14.30	No	ns	>0.9999
12h	3.75	-6.803 to 14.30	No	ns	>0.9999
24h	0	-10.55 to 10.55	No	ns	>0.9999
S1F
ANOVA table	SS	DF	MS	F (DFn, DFd)	P value
Interaction	1.557	5	0.3114	F (5, 84) = 0.1582	P=0.9770
Row Factor	6.781	5	1.356	F (5, 84) = 0.6889	P=0.6332
Column Factor	0.9204	1	0.9204	F (1, 84) = 0.4676	P=0.4960
Residual	165.4	84	1.969
Multiple comparisons
	Mean Diff.	95.00% CI of diff.	Below threshold?	Summary	Adjusted P Value
Base	-0.025	-1.921 to 1.871	No	ns	>0.9999
1h	-0.2625	-2.158 to 1.633	No	ns	>0.9999
4h	0.2125	-1.683 to 2.108	No	ns	>0.9999
8h	-0.625	-2.521 to 1.271	No	ns	>0.9999
12h	-0.2625	-2.158 to 1.633	No	ns	>0.9999
24h	-0.2125	-2.108 to 1.683	No	ns	>0.9999
